# Supplementary material for: Discovery of Novel Pterostilbene Derivatives That Might Treat Sepsis by Attenuating Oxidative Stress and Inflammation through Modulation of MAPKs/NF-κB Signaling Pathways
Source: Antioxidants (Basel). 2021 Aug 24;10(9):1333. doi: 10.3390/antiox10091333 (PMC8470242; doi:10.3390/antiox10091333)
Supplement: Supplementary file 1 [file antioxidants-10-01333-s001.zip]

Archive with 1 entries (1 files):
- antioxidants-1319885-supplementary.pdf
